# Supplementary material for: A liver-infiltrating CD4+ Tfh1 cell response predicts HCV control, hepatitis, and seroconversion during acute infection
Source: J Clin Invest. 2025 Sep 16;135(21):e178089. doi: 10.1172/JCI178089 (PMC12578392; doi:10.1172/JCI178089)
Supplement: Supporting data values [file jci-135-178089-s045.xlsx]

## Sheet: Figure 1A
	4X0293			4X0395			4X0339			4X0526			4X0405			4X0396			4X0200			4X0391			4X0312			4X0345
	Peak CD4+ PD-1/ICOS hi (week)	CD4+ PD-1/ICOS hi (%)		Peak CD4+ PD-1/ICOS hi (week)	CD4+ PD-1/ICOS hi (%)		Peak CD4+ PD-1/ICOS hi (week)	CD4+ PD-1/ICOS hi (%)		Peak CD4+ PD-1/ICOS hi (week)	CD4+ PD-1/ICOS hi (%)		Peak CD4+ PD-1/ICOS hi (week)	CD4+ PD-1/ICOS hi (%)		Peak CD4+ PD-1/ICOS hi (week)	CD4+ PD-1/ICOS hi (%)		Peak CD4+ PD-1/ICOS hi (week)	CD4+ PD-1/ICOS hi (%)		Peak CD4+ PD-1/ICOS hi (week)	CD4+ PD-1/ICOS hi (%)		Peak CD4+ PD-1/ICOS hi (week)	CD4+ PD-1/ICOS hi (%)		Peak CD4+ PD-1/ICOS hi (week)	CD4+ PD-1/ICOS hi (%)
	-8	0.039		-11	0.046		-8	0.107		-8	0.113		-8	0.079		-13	0.089		-10	0.088		-10	0.088		-9	0.096		-21	0.096
	-4	0.072		-7	0.078		-4	0.12		-4	0.185		-4	0.128		-9	0.097		-6	0.057		-6	0.114		-5	0.095		-17	0.132
	-2	0.144		-5	0.141		-2	0.147		-2	0.278		-2	0.243		-7	0.159		-4	0.159		-4	0.149		-3	0.183		-15	0.105
	0	1.864		-3	0.119		0	0.97		0	1.529		0	2		-5	0.167		0	0.77		0	1.227		-1	0.934		-13	0.171
	2	0.397		0	1.335		2	0.253		2	0.643		2	0.948		-3	0.513		2	0.232		4	0.226		0	1.641		-11	0.139
	5	0.96		2	0.659		5	0.303		3	0.407		5	0.734		0	1.277		4	0.141		6	0.078		2	0.454		-10	0.127
	7	0.342		4	0.135		7	0.38		5	0.678		7	0.33		2	0.548		11	0.07		11	0.147		4	0.31		-8	0.2
	12	0.077		9	0.072		12	0.088		7	0.241		12	0.19		7	0.198		16	0.07		16	0.06		7	0.105		-5	0.094
	16	0.05		13	0.02		16	0.017		12	0.095		16	0.201		11	0.235		22	0.13		22	0.129		12	0.099		0	1.265
	22	0.038		19	0.05		22	0.066		16	0.09		22	0.165		17	0.142		30	0.09		30	0.206		17	0.064		11	0.174
	34	0.042		31	0.046		34	0.044		22	0.062		34	0.12		23	0.097		36	0.108		36	0.15		23	0.129		19	0.089
										34	0.104					29	0.084		41	0.094		41	0.19		31	0.042		30	0.044
																									37	0.132
																									42	0.051

## Sheet: Figure 1B
	4X0293			4X0395			4X0339			4X0526			4X0405			4X0396			4X0200			4X0391			4X0312			4X0345
	Peak CD4+ PD-1/ICOS hi (week)	ALT (U/mL)		Peak CD4+ PD-1/ICOS hi (week)	ALT (U/mL)		Peak CD4+ PD-1/ICOS hi (week)	ALT (U/mL)		Peak CD4+ PD-1/ICOS hi (week)	ALT (U/mL)		Peak CD4+ PD-1/ICOS hi (week)	ALT (U/mL)		Peak CD4+ PD-1/ICOS hi (week)	ALT (U/mL)		Peak CD4+ PD-1/ICOS hi (week)	ALT (U/mL)		Peak CD4+ PD-1/ICOS hi (week)	ALT (U/mL)		Peak CD4+ PD-1/ICOS hi (week)	ALT (U/mL)		Peak CD4+ PD-1/ICOS hi (week)	ALT (U/mL)
	-8	27		-11	31		-8	29		-8	33		-8	33		-13	35		-10	35		-10	31		-9	55		-19	27
	-7	35		-10	43		-6	63		-6	84		-6	44		-11	29		-8	57		-8	42		-7	74		-17	30
	-6	54		-9	56		-5	66		-5	112		-5	49		-10	34		-6	77		-6	55		-5	94		-15	35
	-5	88		-8	73		-4	73		-4	140		-4	59		-9	56		-4	88		-4	56		-3	97		-13	39
	-4	81		-7	99		-2	124		-2	320		-2	126		-7	34		-2	165		-2	72		-1	117		-11	62
	-3	85		-6	111		0	214		0	861		0	390		-5	58		0	285		0	260		0	286		-10	44
	-2	178		-5	136		2	59		2	1640		2	60		-3	60		2	219		2	244		2	62		-8	26
	0	453		-3	190		5	39		3	129		5	31		0	108		4	73		4	43		4	45		-6	33
	2	219		-2	154		7	44		5	63		7	30		2	46		6	37		6	28		7	45		-5	37
	5	84		0	420		12	35		7	36		12	28		7	27		11	27		11	29		12	56		0	106
	7	41		2	132		16	29					16	28		11	30		16	27		16	27		17	73		5	60
	12	28		4	41		22	28					22	26		17	27		22	30		22	25		23	63		11	29
	16	32		9	31		28	32					28	23		23	31		30	24		30	33		31	63		19	21
	28	31		13	35		34	31								29	32		36	30		36	27		37	117		25	20
	34	33		19	30														41	23		41	34		42	61		30	23
				25	33
				31	25

## Sheet: Figure 1C
	4X0293			4X0395			4X0339			4X0526			4X0405			4X0396			4X0200			4X0391			4X0312			4X0345
	Peak CD4+ PD-1/ICOS hi (week)	HCV RNA (GE/mL)		Peak CD4+ PD-1/ICOS hi (week)	HCV RNA (GE/mL)		Peak CD4+ PD-1/ICOS hi (week)	HCV RNA (GE/mL)		Peak CD4+ PD-1/ICOS hi (week)	HCV RNA (GE/mL)		Peak CD4+ PD-1/ICOS hi (week)	HCV RNA (GE/mL)		Peak CD4+ PD-1/ICOS hi (week)	HCV RNA (GE/mL)		Peak CD4+ PD-1/ICOS hi (week)	HCV RNA (GE/mL)		Peak CD4+ PD-1/ICOS hi (week)	HCV RNA (GE/mL)		Peak CD4+ PD-1/ICOS hi (week)	HCV RNA (GE/mL)		Peak CD4+ PD-1/ICOS hi (week)	HCV RNA (GE/mL)
	-8	below lod		-11	below lod		-8	below lod		-8	below lod		-8	below lod		-13	below lod		-10	below lod		-10	below lod		-9	below lod		-21	below lod
	-7	19214.9		-10	13119		-6	70908		-6	689000		-6	23400		-11	132000		-8	571790		-8	499013		-7	187213		-19	220903
	-6	195752		-9	196377		-5	330595		-5	708000		-5	213000		-10	438000		-6	1098942		-6	1980560		-5	515530		-17	1568453
	-5	270928		-8	333927		-4	535333		-4	872000		-4	465000		-9	870000		-4	3030861		-4	4395942		-3	1313720		-15	1508586
	-4	378142		-7	923480		-2	139860		-2	793000		-2	743000		-7	858000		-2	13315280		-2	60749660		-1	2596168		-13	5588898
	-3	759929		-6	1916055		0	1100000		0	10500000		0	6030		-5	8420000		0	7988462		0	7347621		0	460408		-11	6864624
	-2	720762		-5	5300000		2	below lod		2	1650000		2	below lod		-3	3600000		2	3202907		2	81315		2	below lod		-10	4989578
	0	400960		-3	2993155		5	6296.44		3	below lod		5	below lod		0	1660000		4	4026		4	below lod		4	1012		-8	11144720
	2	3260		0	3289200		7	1712.84		5	2090		7	below lod		2	334		6	14461		6	442		7	50		-6	47687900
	5	2220		2	2040		12	below lod		7	below lod		12	below lod		7	below lod		11	121		11	below lod		12	93		-5	40346450
	7	below lod		4	9880		16	below lod		12	below lod		16	below lod		11	below lod		16	3331		16	274		17	below lod		0	56319690
	12	below lod		9	below lod		22	below lod		16	226		22	below lod		17	below lod		22	2014		22	below lod		23	below lod		5	128109
	16	483		13	below lod		28	below lod		22	below lod					23	below lod		30	below lod		30	1439		31	216		11	below lod
	22	below lod		19	below lod					28	below lod								36	3525		36	193		37	below lod		19	below lod
	28	below lod		25	below lod					34	below lod								41	167		41	1180		42	below lod		25	below lod
	34	below lod		31	below lod																							30	below lod

## Sheet: Figure 1D
	Animal	Peak CD4+ PD-1/ICOS hi (week)	Peak ALT (week)
	4X0293	8	8
	4X0395	11	11
	4X0339	8	8
	4X0526	8	10
	4X0405	8	8
	4X0396	13	13
	4X0200	10	10
	4X0391	10	10
	4X0345	21	21
	4X0312	9	9

## Sheet: Figure 1E
	Animal	Peak CD4+ PD-1/ICOS hi (week)	2log viremia decline (week)
	4X0293	8	10
	4X0395	11	13
	4X0339	8	10
	4X0526	8	11
	4X0405	8	8
	4X0396	13	15
	4X0200	10	14
	4X0391	10	12
	4X0345	21	26
	4X0312	9	11

## Sheet: Figure 1F
	Animal	Peak CD4+ PD-1/ICOS hi (week)	Seroconversion (week)
	4X0293	8	8
	4X0395	11	11
	4X0339	8	8
	4X0526	8	8
	4X0405	8	8
	4X0396	13	13
	4X0200	10	8
	4X0391	10	8
	4X0345	21	21
	4X0312	9	9

## Sheet: Figure 2A
	4X0293
	Study Week (post HCV infection)	HCV Viremia (GE/mL)	ALT (U/mL)	PD-1/ICOS hi (% of CD4+)	NS3-1248 Tetramer+ (% of CD4+)
	0	below LOD	27	0.039	0.003
	1	19214.9	35
	2	195752	54
	3	270928	88
	4	378142	81	0.072	0.004
	5	759929	85
	6	720762	178	0.144	0.004
	8	400960	453	1.864	0.02
	10	3260	219	0.397	0.005
	13	2220	84	0.96	0.02
	15	below LOD	41	0.342	0.007
	20	below LOD	28	0.077	0
	24	483	32	0.05	0
	30	below LOD		0.038	0.002
	36	below LOD	31
	42	below LOD	33	0.042	0.004

## Sheet: Figure 2B
	4X0395
	Study Week (post HCV infection)	HCV Viremia (GE/mL)	ALT (U/mL)	PD-1/ICOS hi (% of CD4+)	NS3-1248 Tetramer+ (% of CD4+)	NS4b-1761 Tetramer+ (% of CD4+)	NS4b-1825 Tetramer+ (% of CD4+)
	0	below LOD	31	0.046	0.007	0.003	0.007
	1	13119	43
	2	196377	56
	3	333927	73
	4	923480	99	0.078	0.002	0.001	0.007
	5	1916055	111
	6	5300000	136	0.141	0.004	0.002	0.001
	8	2993155	190	0.119	0.001	0.007	0.008
	9		154
	11	3289200	420	1.335	0.024	0.057	0.071
	13	2040	132	0.659	0.012	0.005	0.024
	15	9880	41	0.135	0.01	0.001	0.038
	20	below LOD	31	0.072	0.004	0.001	0.013
	24	below LOD	35	0.02	0	0	0.014
	30	below LOD	30	0.05	0.001	0.002	0.009
	36	below LOD	33
	42	below LOD	25	0.046	0.001	0.004	0.009

## Sheet: Figure 2C
	4X0405
	Study Week (post HCV infection)	HCV Viremia (GE/mL)	ALT (U/mL)	PD-1/ICOS hi (% of CD4+)	NS4b-1842 Tetramer+ (% of CD4+)
	0	below LOD	33	0.079	0.008
	2	23400	44
	3	213000	49
	4	465000	59	0.128	0.005
	6	743000	126	0.243	0.006
	8	6030	390	2	0.025
	10	below LOD	60	0.948	0.004
	13	below LOD	31	0.734	0.008
	15	below LOD	30	0.33	0.006
	20	below LOD	28	0.19	0.009
	24	below LOD	28	0.201	0.002
	30	below LOD	26	0.165	0.009
	36		23
	42			0.12	0.011

## Sheet: Figure 2D
	4X0526
	Study Week (post HCV infection)	HCV Viremia (GE/mL)	ALT (U/mL)	PD-1/ICOS hi (% of CD4+)	NS4b-1842 Tetramer+ (% of CD4+)
	0	below LOD	33	0.113	0.003
	2	689000	84
	3	708000	112
	4	872000	140	0.185	0.003
	6	793000	320	0.278	0.008
	8	10500000	861	1.529	0.024
	10	1650000	1640	0.643	0.013
	11	below LOD	129	0.407	0.011
	13	2090	63	0.678	0.004
	15	below LOD	36	0.241	0.008
	20	below LOD		0.095	0.009
	24	226		0.09	0.007
	30	below LOD		0.062	0.006
	36	below LOD
	42	below LOD		0.104	0.009

[truncated: 49 more sheets: Figure 3A, Figure 3B, Figure 3C, Figure 3D, Figure 3E, Figure 4A, Figure 4B, Figure 4C, Figure 4E, Figure 4G, Figure 5B, Figure 5C, Figure 6A, Figure 6C, Figure 6E, Figure 7A, Figure 7B, Figure 7C, Figure 7D, Supplemental Figure 1A …]
